# Supplementary material for: Efficient Reprogramming of Mouse Embryonic Stem Cells into Trophoblast Stem-like Cells via Lats Kinase Inhibition
Source: Biology (Basel). 2024 Jan 24;13(2):71. doi: 10.3390/biology13020071 (PMC10886645; doi:10.3390/biology13020071)
Supplement: Supplementary file 1 [file biology-13-00071-s001.zip]

Archive with 1 entries (1 files):
- biology-2784198-supplementary.pdf
